# Supplementary material for: Testing for carryover effects after cessation of treatments: a design approach
Source: BMC Med Res Methodol. 2016 Aug 2;16:92. doi: 10.1186/s12874-016-0191-6 (PMC4971696; doi:10.1186/s12874-016-0191-6)
Supplement: Additional file 1 — Was used to simulate parallel trials. (R 5 kb) [file 12874_2016_191_MOESM1_ESM.r]

make.one.carryover.BP<-function(startrange.LB, startrange.UB, trend, error.sd, treatment, times, end.of.treatment, carryover){
  untreated <- runif(1,startrange.LB,startrange.UB) + trend*times
  if (carryover == 0)
  {treated <- untreated + treatment*(times<=end.of.treatment)}
  else {treated <- untreated + treatment*(times <= end.of.treatment) - treatment*(times > end.of.treatment & times < end.of.treatment + carryover)*((times - end.of.treatment - carryover)/carryover)}
  measured<- treated + rnorm(length(times), m=0, s=error.sd)
  return(measured)
}


rule1over=function(person){
  min(which(person>140))
}

rule2consec = function(person){
   min(which(c(FALSE,person>140) & c(person>140,FALSE)))
}

rule3over=function(person){
     w<-which(person>140)
     if (length(w)>2) w[3] else Inf
}

ruleavg2consec = function(person) {
        w<-which(.5*(person+c(NA,person[-length(person)]))>140)
        if (length(w)==0)
          Inf
        else
          w[1]
}

ruleavg3consec = function(person) {
     w<-which((person+c(NA, person[-length(person)])+c(NA, NA, person[-(length(person)-(0:1))]))/3>140)
     if (length(w)==0)
       Inf
     else
       w[1]
}

nreps = 400
startrange = c(125, 140)
par = rev(expand.grid(rev(
   list(treatment= c(0,-5,-10),
        trend =  c(0, 1, 2),
        error.sd = c(3, 5, 7),
        times = list( seq (0, 4, by = .5), seq ( 0, 4, by = 1), seq ( 0, 4, by = .25) ),
        end.of.treatment = c(1, 1.5, 2, 2.5, 3),
        carryover = seq(0, 2, by =.5),
        rule = c("rule1over", "rule2consec", "ruleavg2consec", "rule3over", "ruleavg3consec"))),
   stringsAsFactors = FALSE))

N = nrow(par)
results = matrix(NA, nr = N, nc = 30)
for(i in 1:N) {
  data = with(par,
    replicate(nreps, make.one.carryover.BP(startrange = startrange,
                                 trend = trend[i],
                                 error.sd = error.sd[i],
                                 treatment = treatment[i],
                                 times = times[[i]],
                                 end.of.treatment = end.of.treatment[i],
                                 carryover = carryover[i]
                                 ))
    )
  tab = table(apply(data, 2, get(par$rule[i])))
  j =  as.numeric(names(tab))
  j[j==Inf] = 30
  if (any(j > 30))
    stop("index exceeds 30 - world ends")
  results[i, j] = tab
}

results = data.frame(par, results = results)
#save(results, file="carryover.effect.model.rda")
#load('carryover.effect.model.rda')
#source("Carryover.Effect.Model.R",echo=TRUE)

# Results are organised as follows:
# col 1 trend / 10125 
# 0 :    1 -  3375
# 1 : 3376 -  6750
# 2 : 6751 - 10125

# col 2 error.sd / 3375 remainder
# 3 :    1 - 1125  
# 5 : 1126 - 2250 
# 7 : 2251 - 3375

#col 3 treatment / 1125
#   0 :   1 -  375, 1126 - 1500, 2251 - 2625
#  -5 : 376 -  750, 1501 - 1875, 2626 - 3000
# -10 : 751 - 1125, 1876 - 2250, 3001 - 3375

# col 4 times / 375
# 3 monthly :   0 - 125
# 6 monthly : 126 - 250
# yearly    : 251 - 375

# col 5 end.of.treatment / 125 and check remainder
#   1 :   0 -  25
# 1.5 :  26 -  50
#   2 :  51 -  75
# 2.5 :  76 - 100
#   3 : 101 - 125

# col 6 carryover / 45 and check remainder
#    0 :  1 -  5
#   .5 :  6 - 10
#    1 : 11 - 15
#  1.5 : 16 - 20
#    2 : 21 - 25

# col 7 rule / by 5 and check remainder
#1over      1
#2consec    2
#avg2consec 3
#3over      4
#avg3consec 5


#This functions graphs results for carryover and none carryover effects
Graph.Results = function(n) {
  nocarryover = results[n, 8:36]
  first.number<-min(which(!is.na(nocarryover)))
  if (first.number>1) nocarryover[1:(first.number-1)]<-0
  nc = cumsum(nocarryover[!is.na(nocarryover)])
  
  carryover6 = results[n+5, 8:36]
  first.number<-min(which(!is.na(carryover6)))
  if (first.number>1) carryover6[1:(first.number-1)]<-0
  c6 = cumsum(carryover6[!is.na(carryover6)])
  
  carryover12 = results[n + 10, 8:36]
  first.number<-min(which(!is.na(carryover12)))
  if (first.number>1) carryover12[1:(first.number-1)]<-0
  c12 = cumsum(carryover12[!is.na(carryover12)])

  carryover18 = results[n + 15, 8:36]
  first.number<-min(which(!is.na(carryover18)))
  if (first.number>1) carryover18[1:(first.number-1)]<-0
  c18 = cumsum(carryover18[!is.na(carryover18)])
  
  x = c(1:length(nc))
  matplot(x, cbind(nc, c6, c12, c18), col = c("red","blue","darkgreen", "black"), type = "b")whic
}


# -375 to get control
load('carryover.effect.model.rda')
n5 = which(results[,"treatment"]== -5)
difference.5 = 0
for(i in 1:length(n5))
  difference.5[i] = results[n5[i], 37] - results[n5[i] - 375, 37]

# -750 to get control
n10 = which(results[,"treatment"] == -10)
difference.10 = 0
for(i in 1:length(n10))
    difference.10[i] = results[n10[i], 37] - results[n10[i] - 750, 37] 


control.rows = which(results[, "treatment"] == 0)
control.group = results[control.rows[1:length(control.rows)], 1:7]

control.group.differences = cbind(control.group, difference.5, difference.10)

control.group.differences$times<-sapply(control.group.differences$times, function(x) paste(x, collapse=","))

 lm2.5 = lm(difference.5 ~ (factor(carryover)+factor(trend) + factor(error.sd) + factor(times) + factor(end.of.treatment) + factor(rule))^2, data = control.group.differences)
