# Supplementary material for: Testing for carryover effects after cessation of treatments: a design approach
Source: BMC Med Res Methodol. 2016 Aug 2;16:92. doi: 10.1186/s12874-016-0191-6 (PMC4971696; doi:10.1186/s12874-016-0191-6)
Supplement: Additional file 6 — Was used to simulate trials which included both crossover, parallel, and control arms. (R 3 kb) [file 12874_2016_191_MOESM6_ESM.r]

make.one.3Groups.2Periods.BP<-function(startrange.LB, startrange.UB, trend, error.sd, treatment, group, times, end.of.treatment, carryover){
  untreated <- runif(1,startrange.LB,startrange.UB) + trend*times
  if (group == 1){
    if (carryover == 0)
      {treated <- untreated + treatment * (times<=end.of.treatment)} 
    else {
      treated <- untreated + treatment*(times <= end.of.treatment) - treatment*(times > end.of.treatment & times < end.of.treatment + carryover)*((times - end.of.treatment - carryover)/carryover)
    }
  }
  if (group == 2) {
    treated <- untreated + treatment * (times > end.of.treatment)}
  if (group == 3) {
    treated = untreated}
  measured <- treated + rnorm(length(times), m=0, s=error.sd)
  return(measured)
}


rule1over=function(person){
  min(which(person>140))
}

rule2consec = function(person){
   min(which(c(FALSE,person>140) & c(person>140,FALSE)))
}

rule3over=function(person){
     w<-which(person>140)
     if (length(w)>2) w[3] else Inf
}

ruleavg2consec = function(person) {
        w<-which(.5*(person+c(NA,person[-length(person)]))>140)
        if (length(w)==0)
          Inf
        else
          w[1]
}

ruleavg3consec = function(person) {
     w<-which((person+c(NA, person[-length(person)])+c(NA, NA, person[-(length(person)-(0:1))]))/3>140)
     if (length(w)==0)
       Inf
     else
       w[1]
}

nreps = 10000
startrange = c(125, 140)
par = expand.grid(
   list(group = c(1,2,3),
        treatment= c(-5,-10),
        trend =  c(0, 1, 2),
        error.sd = c(3, 5, 7),
        times = list( seq (0, 4, by = .5), seq ( 0, 4, by = 1), seq ( 0, 4, by = .25) ),
        end.of.treatment = 2,
        carryover = seq(0, 2, by =.5),
        rule = c("rule1over", "rule2consec", "ruleavg2consec", "rule3over", "ruleavg3consec")),
   stringsAsFactors = FALSE)

N = nrow(par)
results = matrix(NA, nr = N, nc = 30)
for(i in 1:N) {
  data = with(par,
    replicate(nreps, make.one.3Groups.2Periods.BP(startrange.LB = startrange[1],
                                 startrange.UB = startrange[2],          
                                 trend = trend[i],
                                 error.sd = error.sd[i],
                                 treatment = treatment[i],
                                 times = times[[i]],
                                 end.of.treatment = end.of.treatment[i],
                                 group = group[i],
                                 carryover = carryover[i]
                                 ))
    )
  tab = table(apply(data, 2, get(par$rule[i])))
  j =  as.numeric(names(tab))
  j[j==Inf] = 30
  if (any(j > 30))
    stop("index exceeds 30 - world ends")
  results[i, j] = tab
}

results = data.frame(par, results = results)
save(results, file="crossover.effect.model.rda")
#load('crossover.effect.model.rda')
#source("Carryover.Effect.Model.R",echo=TRUE)
