# Supplementary material for: Testing for carryover effects after cessation of treatments: a design approach
Source: BMC Med Res Methodol. 2016 Aug 2;16:92. doi: 10.1186/s12874-016-0191-6 (PMC4971696; doi:10.1186/s12874-016-0191-6)
Supplement: Additional file 7 — Was used to simulate trials which included both crossover, parallel, and control arms when diagnosis is determined by using the BP measurements without error. (R 5 kb) [file 12874_2016_191_MOESM7_ESM.r]

# This package is used to find both the "treated," the value of BP without
# standard error, and the "measured," the value of BP with a standard
# error included. We will use the "measured" value to signal a more
# thorough checking of the underlying BP which is modelled with the
# "treated" value.
# install.packages("abind")
library(abind)


# This function is used to simulate a "persons" BP using an extra parameter,
# a carryover. The carryover allows us to more gently remove the treatment
# effect, instead of having the treatment BP return to the control BP immediately.
make.one.3Groups.2Periods.check.BP<-function(startrange.LB, startrange.UB, trend, error.sd,  treatment, group, times, end.of.treatment, carryover){
  untreated <- runif(1,startrange[1],startrange[2]) + trend*times
  # This is where the carryover parameter is added. When carryover is 0 only the treatment is included
  # in the computation of the treated value.
 if (group == 1){
    if (carryover == 0)
      {treated <- untreated + treatment * (times<=end.of.treatment)} 
    else {
      treated <- untreated + treatment*(times <= end.of.treatment) - treatment*(times > end.of.treatment & times < end.of.treatment + carryover)*((times - end.of.treatment - carryover)/carryover)
    }
  }
  if (group == 2) {
    treated <- untreated + treatment * (times > end.of.treatment)}
  if (group == 3) {
    treated = untreated}
  measured<- treated + rnorm(length(times), m=0, s=error.sd)
  # Forming matrices of both treated and measured values.
  matrix.measured<- matrix(measured, 1)
  matrix.treated<- matrix(treated, 1)
  # Combining the measured and treated matrix.
  abind(matrix.measured, matrix.treated, along = 3)
}

# This rule, rule 1 over then check, defines a "person" as hypertensive if both their
# treated and measured are above the threshold of 140 mm Hg.
rule1overthencheck=function(person){
  min(which((person[,1]>140) & (person[,2]>140)))
}    
      

# Number of replications per combination of parameters.  To remove variation we
# took quite a large sample.
nreps = 10000
# startrange does not vary in a simulation, but could be included
# in the par dataframe below if necessary.
startrange = c(125, 140)

# We want a list of every possible combination of parameters to use
# as an input into the make.one.BP defined above which will happen
# in the loop below.
par = expand.grid(
   list( group = c(1,2,3),
        treatment= c(-5,-10),
        startrange.LB = startrange[1],
        startrange.UB = startrange[2],
        trend =  c(0, 1, 2),
        carryover = seq(0,2,by = .5),
        times = list( seq (0, 4, by = .5), seq ( 0, 4, by = 1), seq ( 0, 4, by = .25) ),
        error.sd = c(3, 5, 7),
        end.of.treatment = 2,
       
        rule = c("rule1overthencheck")),
   stringsAsFactors = FALSE)

# We find the number of distinct sets of parameters to input into the
# make.one.BP loop below.
N = nrow(par)

# A matrix called "results" is made here. Each column will contain the number
# of "people" diagnosed as hypertensive, defined by one of the rules above at
# each time.  
results = matrix(NA, nr = N, nc = 30)

# The loop starts here. We make the "data," using the make.one.BP function
# defined above and the "par" matrix defined above. 
for(i in 1:N) {
  data = with(par,
    replicate(nreps, make.one.3Groups.2Periods.check.BP(
                                 startrange.LB = startrange.LB[i],
                                 startrange.UB = startrange.UB[i],
                                 treatment = treatment[i],
                                 group = group[i],
                                 carryover = carryover[i],
                                 trend = trend[i],
                                 times = times[[i]],
                                 error.sd = error.sd[i],          
                                 end.of.treatment = end.of.treatment[i]         
                                 ))
    )

  # We use the data defined above and place both measured and treated
  # into an array.
  data1 = array(data, dim = c(length(par$times[[i]]), 2, nreps))
  
  # With the data1, as defined above, we apply through the columns
  # a rule retrieved from the par expansion above and put the results
  # in a table called "tab."
  tab = table(apply(data1, 3, get(par$rule[i])))
  
  # The columns of the table are labelled numerically.
  j =  as.numeric(names(tab))
  
  # If a person is not diagnosed as hypertensive then the make.one.BP
  # function returns Inf, here we place them in the last column instead.
  j[j==Inf] = 30

  # An arbitrary decision was made that 30 measurement times would be
  # sufficient for a 4 year study.
  if (any(j > 30))
   stop("index exceeds 30 - world ends")

  # Into the results matrix defined above we input the number of people
  # diagnosed in each row of the jth column.
  results[i, j] = tab
}

# Connecting the results (the number of people diagnosed at each time
# frame) to the par matrix, defined above.
results = data.frame(par, results = results)

# Saving the file.
save(results, file="1over.crossover.checkco6.rda")

# To open or load the file.
#load("1over.crossover.checkco6.rda")
#source("1over.3Groups.2Periods.then.check.R",echo=TRUE)
   
